# Supplementary material for: The Effect of Phenyl Content on the Liquid Crystal-Based Organosilicone Elastomers with Mechanical Adaptability
Source: Polymers (Basel). 2022 Feb 24;14(5):903. doi: 10.3390/polym14050903 (PMC8912632; doi:10.3390/polym14050903)
Supplement: Supplementary file 1 [file polymers-14-00903-s001.zip]

Archive with 1 entries (1 files):
- polymers-1528999-supplementary.pdf
